# Supplementary material for: Development and evaluation of cardiovascular disease risk prediction models for patients with type 2 diabetes
Source: Sci Rep. 2026 Mar 31;16:15574. doi: 10.1038/s41598-026-45129-5 (PMC13187328; doi:10.1038/s41598-026-45129-5)
Supplement: Supplementary file 1 — Supplementary Material 1 [file 41598_2026_45129_MOESM1_ESM.xlsx]

## Sheet: PREVENT 3-year risk
	Item	Value	Comment
	PREVENT 10-year risk	0.8	We calculate PREVENT risk using their equations provided in their supplementary excel: https://www.ahajournals.org/doi/suppl/10.1161/CIRCULATIONAHA.123.067626
	Estimated PREVENT 3-year risk	0.382966	Risk_3 = 1 - (1 - Risk_10)^(3/10), we assume the hazard rate is constant over time (i.e., the risk accumulates proportionally over time without accelerating or decelerating).

## Sheet: weibull_trained_without_CVD_hx
Description: This calculator provides the T-year risk of cardiovascular disease (CVD) based on the Weibull AFT model trained on only patients from our study cohort who have no prior history of CVD. Instructions: For each covariate (i.e., variable) in column B, enter the corresponding value in column G. In cell N4, enter the time horizon for the risk estimate. The survival probability and correspo…
param	covariate	coef	95% lower-bound	95% upper-bound	p-value	Input Value	Mean	Standard deviation	Standardized Input Value			Input value
lambda_	Body mass index (BMI) [Ratio]	-0.0689	-0.1113	-0.0264	0.0015	22.8304	33.381	5.83697	-1.80755			Predicted years, T	3
lambda_	Calcium [Mass/volume] in Serum or Plasma	0.0777	-0.0921	0.2476	0.3696	10.5	82.4633	139.593	-0.515523
lambda_	Cholesterol in HDL [Mass/volume] in Serum or Plasma	0.0706	-0.0199	0.1612	0.1263	48	48.3545	11.0251	-0.0321533			Calculation
lambda_	Cigar Smoking: Cigar Smoke Participant_Cigar Smoke Participant: No	0.0597	-0.0396	0.159	0.2384	1	/	/	1			Linear Predictor	2.82982
lambda_	Cigar Smoking: Cigar Smoke Participant_Other	-0.1879	-0.4234	0.0477	0.118	0	/	/	0			lambda(x)	16.9423
lambda_	Creatinine [Mass/volume] in Serum or Plasma	-0.1396	-0.3445	0.0653	0.1819	0.9	68.8133	134.938	-0.503292			rho_intercept	0.631094
lambda_	Diastolic blood pressure	0.0893	-0.0508	0.2294	0.2116	74	76.3045	8.77949	-0.262482			cumulative hazard rate	0.33536
lambda_	Education Level: Highest Grade_College Graduate/Advanced	0.0127	-0.1143	0.1397	0.8443	0	/	/	0			Survival Probability	0.715081
lambda_	Education Level: Highest Grade_College One to Three	0.0569	-0.0603	0.1741	0.3412	0	/	/	0			Risk	0.285
lambda_	Education Level: Highest Grade_Less than HS	-0.0219	-0.1718	0.1279	0.7743	0	/	/	0
lambda_	Education Level: Highest Grade_Other	-0.205	-0.4571	0.0472	0.1112	0	/	/	0
lambda_	Employment: Employment Status_Employed	0.3128	0.1976	0.428	0	0	/	/	0
lambda_	Employment: Employment Status_Other	0.0853	-0.1984	0.3691	0.5556	0	/	/	0
lambda_	Gender: Gender Identity_Man	-0.2943	-0.3926	-0.1959	0	0	/	/	0
lambda_	Gender: Gender Identity_Other	-0.0226	-0.3229	0.2777	0.8828	0	/		0
lambda_	Heart rate	-0.0426	-0.0854	0.0001	0.0506	94	78.5334	11.8405	1.30624
lambda_	Hemoglobin A1c(%)	-0.2353	-0.3122	-0.1584	0	6	7.14421	1.39457	-0.820475
lambda_	Housing Type: Apartment	-0.1261	-0.8306	0.5783	0.7257	0	/	/	0
lambda_	Housing Type: Mixed	0.2175	-0.1398	0.5748	0.2329	0	/	/	0
lambda_	Housing Type: Single Family	0.2685	-0.0471	0.5841	0.0954	0	/	/	0
lambda_	Housing Type: Townhouse	0.1762	-0.233	0.5854	0.3987	0	/	/	0
lambda_	Housing Type: Unknown	-0.553	-1.109	0.0031	0.0513	0	/	/	0
lambda_	Income: Annual Income_100k-150k	0.214	-0.0044	0.4325	0.0548	0	/	/	0
lambda_	Income: Annual Income_10k-25k	-0.1144	-0.2434	0.0146	0.0821	0	/	/	0
lambda_	Income: Annual Income_150k-200k	0.371	0.0002	0.7419	0.0499	0	/	/	0
lambda_	Income: Annual Income_25k-35k	-0.1289	-0.2906	0.0327	0.1179	1	/	/	1
lambda_	Income: Annual Income_35k-50k	-0.0444	-0.2149	0.1261	0.6099	0	/	/	0
lambda_	Income: Annual Income_50k-75k	0.0592	-0.1083	0.2267	0.4887	0	/	/	0
lambda_	Income: Annual Income_<10k	-0.1965	-0.3343	-0.0587	0.0052	0	/	/	0
lambda_	Income: Annual Income_>200k	0.3179	-0.0136	0.6494	0.0602	0	/	/	0
lambda_	Insurance: Health Insurance_Other	0.156	-0.2172	0.5293	0.4125	0	/	/	0
lambda_	Insurance: Health Insurance_Yes	0.0529	-0.1771	0.2829	0.652	1	/	/	1
lambda_	Language_other_than_English_No	0.2682	-0.0019	0.5383	0.0516	0	/	/	0
lambda_	Language_other_than_English_No info	0.9892	-0.1477	2.126	0.0881	0	/	/	0
lambda_	Living Situation: Stable House Concern_Other	0.0174	-0.3504	0.3853	0.9259	0	/	/	0
lambda_	Living Situation: Stable House Concern_Yes	-0.1812	-0.2973	-0.0652	0.0022	0	/	/	0
lambda_	Magnesium [Mass/volume] in Serum or Plasma	0.0361	-0.0049	0.077	0.0843	2	1.93786	0.112418	0.552733
lambda_	Neighborhood_drug_use_Agree	-0.2369	-0.6159	0.1421	0.2205	0	/	/	0
lambda_	Neighborhood_drug_use_Disagree	-0.0469	-0.3644	0.2705	0.7719	0	/	/	0
lambda_	Neighborhood_drug_use_Strongly agree	0.1484	-0.5144	0.8113	0.6607	0	/	/	0
lambda_	Neighborhood_drug_use_Strongly disagree	-0.1074	-0.4285	0.2137	0.5122	0	/	/	0
lambda_	Neighborhood_trust_Agree	0.0228	-0.2217	0.2673	0.8549	0	/	/	0
lambda_	Neighborhood_trust_Disagree	-0.2147	-0.637	0.2075	0.3189	0	/	/	0
lambda_	Neighborhood_trust_No info	-0.381	-0.8294	0.0675	0.0959	0	/	/	0
lambda_	Neighborhood_trust_Strongly agree	-0.1099	-0.4074	0.1876	0.4692	0	/	/	0
lambda_	Neighborhood_trust_Strongly disagree	0.4136	-0.5589	1.3861	0.4045	0	/	/	0
lambda_	Potassium [Moles/volume] in Serum or Plasma	0.0334	-0.1922	0.2589	0.7719	4.2	73.9471	136.729	-0.510111
lambda_	Race: What Race Ethnicity_Black	0.1099	-0.0034	0.2232	0.0573	1	/	/	1
lambda_	Race: What Race Ethnicity_Hispanic	0.3702	0.2266	0.5139	0	0	/	/	0
lambda_	Race: What Race Ethnicity_Other	0.1228	-0.0549	0.3004	0.1755	0	/	/	0
lambda_	Religion: Frequent	-0.0994	-0.3502	0.1514	0.4373	0	/	/	0
lambda_	Religion: Often	0.0554	-0.2598	0.3707	0.7304	0	/	/	0
lambda_	Religion: Rarely	0.4377	-0.0884	0.9638	0.103	0	/	/	0
lambda_	Religion: Sometimes	0.13	-0.2488	0.5089	0.5011	0	/	/	0
lambda_	Religion: Unknown	0.1038	-0.6007	0.8083	0.7728	0	/	/	0
lambda_	Systolic blood pressure	-0.1209	-0.2287	-0.013	0.0281	148	131.263	14.0773	1.18897
lambda_	Triglyceride [Mass/volume] in Serum or Plasma	-0.0989	-0.2053	0.0074	0.0682	143	157.311	86.387	-0.165658
lambda_	age	-0.2605	-0.3179	-0.2032	0	70	59.8913	12.5116	0.807953
lambda_	diabetes_medication_1	0.2953	-0.3587	0.9494	0.3762	1	/	/	1
lambda_	diabetes_medication_1_x_Cholesterol in HDL [Mass/volume] in Serum or Plasma	-0.0238	-0.1043	0.0566	0.5613	48	20.3347	24.9294	1.10975
lambda_	diabetes_medication_1_x_Hemoglobin A1c(%)	0.1062	0.0405	0.1718	0.0015	6	3.01832	3.62212	0.823188
lambda_	diabetes_medication_1_x_Triglyceride [Mass/volume] in Serum or Plasma	-0.042	-0.1083	0.0242	0.2137	143	66.9752	94.591	0.803721
lambda_	diabetes_medication_2	-0.0032	-0.6756	0.6692	0.9925	0	/	/	0
lambda_	diabetes_medication_2_x_Cholesterol in HDL [Mass/volume] in Serum or Plasma	-0.0067	-0.052	0.0385	0.771	0	2.40602	10.5202	-0.228706
lambda_	diabetes_medication_2_x_Hemoglobin A1c(%)	0.0404	-0.01	0.0907	0.1159	0	0.426554	1.85727	-0.229668
lambda_	diabetes_medication_2_x_Triglyceride [Mass/volume] in Serum or Plasma	0.0412	-0.0217	0.1041	0.1989	0	9.50291	64.475	-0.147389
lambda_	diabetes_medication_3	-0.4663	-1.1265	0.1939	0.1662	0	/	/	0
lambda_	diabetes_medication_3_x_Cholesterol in HDL [Mass/volume] in Serum or Plasma	0.0285	-0.0143	0.0712	0.1916	0	5.33555	15.5707	-0.342665
lambda_	diabetes_medication_3_x_Hemoglobin A1c(%)	0.0555	0.0051	0.106	0.031	0	0.872955	2.56316	-0.340578
lambda_	diabetes_medication_3_x_Triglyceride [Mass/volume] in Serum or Plasma	0.0302	-0.0228	0.0831	0.2646	0	18.0509	59.0128	-0.305881
lambda_	diabetes_medication_4	-0.1005	-0.7546	0.5536	0.7633	0	/	/	0
lambda_	eGFR	0.0176	-0.0253	0.0604	0.4217	78.6863	79.0495	8.56148	-0.0424314
lambda_	had_kidney	-0.3053	-0.4134	-0.1972	0	0	/	/	0
lambda_	pre_survey_aspirin_within_1yr	-0.2262	-0.3436	-0.1088	0.0002	1	/	/	1
lambda_	pre_survey_aspirin_within_1yr_x_Diastolic blood pressure	0.0457	-0.0508	0.1422	0.3532	74	18.667	33.0537	1.67403
lambda_	pre_survey_aspirin_within_1yr_x_Systolic blood pressure	0.0204	-0.0302	0.0711	0.4289	148	32.39	57.2745	2.01852
lambda_	pre_survey_drug_col_within_1yr	-0.0247	-0.1514	0.102	0.7024	0	/	/	0
lambda_	pre_survey_drug_col_within_1yr_x_Cholesterol in HDL [Mass/volume] in Serum or Plasma	-0.0238	-0.0807	0.033	0.4108	0	10.0755	20.2779	-0.496872
lambda_	pre_survey_drug_col_within_1yr_x_tc_hdl	0.022	-0.0325	0.0766	0.4284	0	24.5822	51.5392	-0.476962
lambda_	pre_survey_hypertension_within_1yr	-0.1633	-0.2779	-0.0487	0.0052	1	/	/	1
lambda_	pre_survey_hypertension_within_1yr_x_Diastolic blood pressure	-0.0316	-0.1746	0.1115	0.6653	74	53.9138	35.5883	0.564405
lambda_	pre_survey_hypertension_within_1yr_x_Systolic blood pressure	-0.0163	-0.1218	0.0891	0.7614	148	93.1215	61.2835	0.895486
lambda_	pre_survey_statin_within_1yr	0.262	0.1436	0.3803	0	1	/	/	1
lambda_	pre_survey_statin_within_1yr_x_Cholesterol in HDL [Mass/volume] in Serum or Plasma	-0.0334	-0.1153	0.0485	0.4246	48	27.1025	25.3197	0.825345
lambda_	pre_survey_statin_within_1yr_x_Triglyceride [Mass/volume] in Serum or Plasma	0.0658	-0.0156	0.1472	0.1129	143	89.8946	100.739	0.527159
lambda_	pre_survey_statin_within_1yr_x_tc_hdl	-0.0588	-0.1422	0.0245	0.1667	84	67.2696	65.7109	0.254607
lambda_	tc_hdl	0.0759	-0.0041	0.156	0.063	84	122.637	36.5527	-1.05701
lambda_	Intercept	2.6636	1.9474	3.3797	0
rho_	Intercept	0.0225	-0.0164	0.0614	0.2564

## Sheet: weibull_trained_on_all
Description: This calculator provides the T-year risk of cardiovascular disease (CVD) based on the Weibull AFT model trained on all patients in our study cohort (i.e., including those with history of CVD). Instructions: For each covariate (i.e., variable) in column B, enter the corresponding value in column G. In cell N4, enter the time horizon for the risk estimate. The survival probability and …
param	covariate	coef	95% lower-bound	95% upper-bound	p-value	Input value	Mean	Standard deviation	Standardized Input Value			Input value
lambda_	Body mass index (BMI) [Ratio]	-0.1533	-0.1938	-0.1128	0	22.8304	33.5308	6.90013	-1.55075			Predicted years, T	3
lambda_	Calcium [Mass/volume] in Serum or Plasma	0.2153	0.0267	0.4039	0.0253	10.5	72.8155	132.417	-0.470599
lambda_	Cholesterol in HDL [Mass/volume] in Serum or Plasma	-0.0171	-0.1157	0.0814	0.7332	48	47.9069	11.1172	0.00837189			Calculation
lambda_	Cigar Smoking: Cigar Smoke Participant_Cigar Smoke Participant: No	0.0032	-0.0961	0.1024	0.9497	1	/	/	1			Linear Predictor	3.75197
lambda_	Cigar Smoking: Cigar Smoke Participant_Other	-0.0517	-0.2981	0.1948	0.6812	0	/	/	0			lambda(x)	42.6049
lambda_	Creatinine [Mass/volume] in Serum or Plasma	-0.2073	-0.4107	-0.0038	0.0458	0.9	59.8215	127.593	-0.461791			rho_intercept	0.631094
lambda_	Diastolic blood pressure	0.0791	-0.0822	0.2404	0.3366	74	76.1125	12.7508	-0.165676			cumulative hazard rate	0.187398
lambda_	Education Level: Highest Grade_College Graduate/Advanced	0.1079	-0.019	0.2349	0.0956	0	/	/	0			Survival Probability	0.829113
lambda_	Education Level: Highest Grade_College One to Three	0.0313	-0.083	0.1456	0.5917	0	/	/	0			Risk	0.171
lambda_	Education Level: Highest Grade_Less than HS	-0.0178	-0.164	0.1283	0.811	0	/	/	0
lambda_	Education Level: Highest Grade_Other	0.0193	-0.2447	0.2834	0.886	0	/	/	0
lambda_	Employment: Employment Status_Employed	0.3726	0.2505	0.4946	0	0	/	/	0
lambda_	Employment: Employment Status_Other	-0.0385	-0.3236	0.2465	0.791	0	/	/	0
lambda_	Gender: Gender Identity_Man	-0.3478	-0.4452	-0.2503	0	0	/	/	0
lambda_	Gender: Gender Identity_Other	0.152	-0.168	0.4719	0.3519	0	/	/	0
lambda_	Heart rate	-0.0528	-0.0957	-0.01	0.0157	94	78.2701	12.3251	1.27625
lambda_	Hemoglobin A1c(%)	-0.1774	-0.2626	-0.0922	0	6	7.13406	1.44562	-0.784483
lambda_	Housing Type: Apartment	0.0216	-0.7022	0.7454	0.9533	0	/	/	0
lambda_	Housing Type: Mixed	0.5019	0.1267	0.8772	0.0087	0	/	/	0
lambda_	Housing Type: Single Family	0.5873	0.2633	0.9112	0.0004	0	/	/	0
lambda_	Housing Type: Townhouse	0.631	0.197	1.065	0.0044	0	/	/	0
lambda_	Housing Type: Unknown	-0.19	-0.8606	0.4807	0.5788	0	/	/	0
lambda_	Income: Annual Income_100k-150k	0.2638	0.0386	0.489	0.0217	0	/	/	0
lambda_	Income: Annual Income_10k-25k	-0.08	-0.2047	0.0447	0.2088	0	/	/	0
lambda_	Income: Annual Income_150k-200k	0.2969	-0.0861	0.6799	0.1286	0	/	/	0
lambda_	Income: Annual Income_25k-35k	-0.1015	-0.2646	0.0615	0.2221	1	/	/	1
lambda_	Income: Annual Income_35k-50k	-0.035	-0.2066	0.1366	0.6892	0	/	/	0
lambda_	Income: Annual Income_50k-75k	0.2216	0.0521	0.3911	0.0104	0	/	/	0
lambda_	Income: Annual Income_<10k	-0.0314	-0.1684	0.1056	0.6531	0	/	/	0
lambda_	Income: Annual Income_>200k	0.0684	-0.2713	0.4081	0.6932	0	/	/	0
lambda_	Insurance: Health Insurance_Other	-0.1103	-0.4854	0.2648	0.5645	0	/	/	0
lambda_	Insurance: Health Insurance_Yes	-0.0257	-0.2839	0.2325	0.8453	1	/	/	1
lambda_	Language_other_than_English_No	0.1088	-0.1818	0.3994	0.4629	0	/	/	0
lambda_	Language_other_than_English_No info	0.511	-0.4789	1.5009	0.3116	0	/	/	0
lambda_	Living Situation: Stable House Concern_Other	-0.25	-0.5905	0.0905	0.1501	0	/	/	0
lambda_	Living Situation: Stable House Concern_Yes	-0.231	-0.3469	-0.1152	0.0001	0	/	/	0
lambda_	Magnesium [Mass/volume] in Serum or Plasma	-0.049	-0.085	-0.013	0.0077	2	1.93982	0.145861	0.412613
lambda_	Neighborhood_drug_use_Agree	-0.1044	-0.5162	0.3075	0.6193	0	/	/	0
lambda_	Neighborhood_drug_use_Disagree	-0.1541	-0.497	0.1888	0.3785	0	/	/	0
lambda_	Neighborhood_drug_use_Strongly agree	-0.1424	-0.7663	0.4815	0.6546	0	/	/	0
lambda_	Neighborhood_drug_use_Strongly disagree	-0.077	-0.4243	0.2704	0.6641	0	/	/	0
lambda_	Neighborhood_trust_Agree	0.0274	-0.2174	0.2723	0.8262	0	/	/	0
lambda_	Neighborhood_trust_Disagree	-0.0389	-0.5364	0.4586	0.8782	0	/	/	0
lambda_	Neighborhood_trust_No info	-0.1859	-0.7171	0.3452	0.4926	0	/	/	0
lambda_	Neighborhood_trust_Strongly agree	0.1386	-0.1695	0.4467	0.3778	0	/	/	0
lambda_	Neighborhood_trust_Strongly disagree	-0.0266	-0.8355	0.7824	0.9487	0	/	/	0
lambda_	Potassium [Moles/volume] in Serum or Plasma	0.0135	-0.2207	0.2476	0.9102	4.2	64.8807	129.668	-0.467969
lambda_	Race: What Race Ethnicity_Black	0.0439	-0.0685	0.1564	0.4436	1	/	/	1
lambda_	Race: What Race Ethnicity_Hispanic	0.2513	0.1088	0.3938	0.0005	0	/	/	0
lambda_	Race: What Race Ethnicity_Other	0.079	-0.0927	0.2507	0.367	0	/	/	0
lambda_	Religion: Frequent	-0.1741	-0.4362	0.088	0.1929	0	/	/	0
lambda_	Religion: Often	0.0765	-0.2519	0.405	0.6479	0	/	/	0
lambda_	Religion: Rarely	-0.0327	-0.4951	0.4297	0.8897	0	/	/	0
lambda_	Religion: Sometimes	-0.1618	-0.5516	0.228	0.4159	0	/	/	0
lambda_	Religion: Unknown	-0.3196	-0.9874	0.3481	0.3481	0	/	/	0
lambda_	Systolic blood pressure	-0.1387	-0.2709	-0.0066	0.0397	148	131.095	14.4636	1.16881
lambda_	Triglyceride [Mass/volume] in Serum or Plasma	-0.166	-0.2842	-0.0477	0.006	143	158.503	100.157	-0.154788
lambda_	age	-0.2389	-0.2942	-0.1836	0	70	60.7955	12.205	0.754154
lambda_	diabetes_medication_1	0.3897	-0.1698	0.9492	0.1722	1	/	/	1
lambda_	diabetes_medication_1_x_Cholesterol in HDL [Mass/volume] in Serum or Plasma	-0.0123	-0.0882	0.0637	0.7519	48	20.1593	24.564	1.13339
lambda_	diabetes_medication_1_x_Hemoglobin A1c(%)	0.0525	-0.0133	0.1183	0.1179	6	3.03521	3.62552	0.817757
lambda_	diabetes_medication_1_x_Triglyceride [Mass/volume] in Serum or Plasma	0.0492	-0.0335	0.1319	0.244	143	68.9345	98.8051	0.749613
lambda_	diabetes_medication_2	-0.0207	-0.5966	0.5552	0.9438	0	/	/	0
lambda_	diabetes_medication_2_x_Cholesterol in HDL [Mass/volume] in Serum or Plasma	0.0105	-0.0375	0.0584	0.6689	0	2.8556	11.441	-0.249595
lambda_	diabetes_medication_2_x_Hemoglobin A1c(%)	0.0232	-0.0296	0.076	0.3891	0	0.513668	2.04236	-0.251507
lambda_	diabetes_medication_2_x_Triglyceride [Mass/volume] in Serum or Plasma	0.0403	-0.0234	0.1039	0.2148	0	11.4546	56.3171	-0.203395
lambda_	diabetes_medication_3	-0.5072	-1.0704	0.056	0.0775	0	/	/	0
lambda_	diabetes_medication_3_x_Cholesterol in HDL [Mass/volume] in Serum or Plasma	-0.008	-0.0527	0.0367	0.7258	0	6.07899	16.3825	-0.371067
lambda_	diabetes_medication_3_x_Hemoglobin A1c(%)	0.0335	-0.0239	0.0909	0.2527	0	0.988907	2.67528	-0.369646
lambda_	diabetes_medication_3_x_Triglyceride [Mass/volume] in Serum or Plasma	0.056	-0.0054	0.1173	0.074	0	20.1305	59.4454	-0.338639
lambda_	diabetes_medication_4	-0.1145	-0.674	0.4449	0.6883	0	/	/	0
lambda_	eGFR	0.015	-0.0221	0.0521	0.4274	78.6863	78.9427	8.99947	-0.0284924
lambda_	had_CVD	-3.1232	-3.232	-3.0144	0	0			0
lambda_	had_kidney	-0.4759	-0.5723	-0.3795	0	0			0
lambda_	pre_survey_aspirin_within_1yr	-0.3382	-0.4481	-0.2283	0	1			1
lambda_	pre_survey_aspirin_within_1yr_x_Diastolic blood pressure	-0.0262	-0.1077	0.0554	0.5295	74	22.3777	36.1322	1.42871
lambda_	pre_survey_aspirin_within_1yr_x_Systolic blood pressure	0.0214	-0.0322	0.075	0.4349	148	38.7036	60.3586	1.81079
lambda_	pre_survey_drug_col_within_1yr	0.0811	-0.0435	0.2056	0.2021	0			0
lambda_	pre_survey_drug_col_within_1yr_x_Cholesterol in HDL [Mass/volume] in Serum or Plasma	0.0094	-0.0465	0.0653	0.7426	0	10.4759	20.4673	-0.511835
lambda_	pre_survey_drug_col_within_1yr_x_tc_hdl	0.046	-0.0071	0.0992	0.0897	0	25.6263	52.6816	-0.486438
lambda_	pre_survey_hypertension_within_1yr	-0.4202	-0.5587	-0.2817	0	1			1
lambda_	pre_survey_hypertension_within_1yr_x_Diastolic blood pressure	0.0475	-0.1136	0.2086	0.5635	74	57.2079	35.0466	0.479138
lambda_	pre_survey_hypertension_within_1yr_x_Systolic blood pressure	0.1015	-0.0258	0.2288	0.118	148	98.868	58.2634	0.843273
lambda_	pre_survey_statin_within_1yr	0.1774	0.0494	0.3055	0.0066	1			1
lambda_	pre_survey_statin_within_1yr_x_Cholesterol in HDL [Mass/volume] in Serum or Plasma	0.0472	-0.0418	0.1362	0.2989	48	28.9528	25.0348	0.760828
lambda_	pre_survey_statin_within_1yr_x_Triglyceride [Mass/volume] in Serum or Plasma	0.0963	0.0137	0.1789	0.0224	143	97.9478	120.519	0.373818
lambda_	pre_survey_statin_within_1yr_x_tc_hdl	-0.0357	-0.1222	0.0508	0.4189	84	71.0811	65.5208	0.197173
lambda_	tc_hdl	0.0853	-0.0024	0.1731	0.0567	84	120.217	38.1647	-0.948965
lambda_	Intercept	3.989	3.3444	4.6336	0
rho_	Intercept	-0.4602	-0.4826	-0.4379	0
